# Supplementary material for: Antimicrobial susceptibility of gram-negative bacilli isolated from intra-abdominal and urinary-tract infections in Mexico from 2009 to 2015: Results from the Study for Monitoring Antimicrobial Resistance Trends (SMART)
Source: PLoS One. 2018 Jun 21;13(6):e0198621. doi: 10.1371/journal.pone.0198621 (PMC6013120; doi:10.1371/journal.pone.0198621)
Supplement: S1 Dataset — (ZIP) [file pone.0198621.s005.zip]

Archive with 3 entries (3 files):
- S1 Data set_Page_1.tiff
- S1 Data set_Page_2.tiff
- S1 Data set_Page_3.tiff
